# Supplementary material for: Pure-Shift-Based Proton Magnetic Resonance Spectroscopy for High-Resolution Studies of Biological Samples
Source: Int J Mol Sci. 2024 Apr 25;25(9):4698. doi: 10.3390/ijms25094698 (PMC11083948; doi:10.3390/ijms25094698)
Supplement: Supplementary file 1 [file ijms-25-04698-s001.zip]

Archive with 1 entries (1 files):
- ijms-2966910-supplementary.pdf
